# Supplementary material for: Redetermination of 3-methyl­isoquinoline at 150 K
Source: Acta Crystallogr Sect E Struct Rep Online. 2010 Oct 9;66(Pt 11):o2768. doi: 10.1107/S1600536810039838 (PMC3009354; doi:10.1107/S1600536810039838)
Supplement: Supplementary file 2 [file e-66-o2768-Isup2.hkl]

# 
# h,k,l, Fc-squared, Fo-squared, sigma(Fo-squared) and status flag 
# 
data_I
_shelx_title ' ab0511 in P2(1)/c' 
_shelx_refln_list_code          4 
_shelx_F_calc_maximum       90.28 
_exptl_crystal_F_000       304.00 
_reflns_d_resolution_high  0.7463 
 
loop_ 
 _symmetry_equiv_pos_as_xyz 
 'x, y, z' 
 '-x, y+1/2, -z+1/2' 
 '-x, -y, -z' 
 'x, -y-1/2, z-1/2' 
 
_cell_length_a     6.1991 
_cell_length_b     7.4176 
_cell_length_c    16.5421 
_cell_angle_alpha  90.000 
_cell_angle_beta   93.438 
_cell_angle_gamma  90.000 
 
_shelx_F_squared_multiplier     1.000 
 
loop_ 
 _refln_index_h 
 _refln_index_k 
 _refln_index_l 
 _refln_F_squared_calc 
 _refln_F_squared_meas 
 _refln_F_squared_sigma 
 _refln_observed_status 
   2   0   0      268.09      244.61      6.04 o 
   3   0   0       17.04       14.98      0.90 o 
   4   0   0       13.51       11.02      1.24 o 
   5   0   0      179.20      162.15      7.39 o 
   6   0   0       24.60       23.99      1.51 o 
   7   0   0       47.04       45.15      4.24 o 
   8   0   0        2.26        0.88      3.90 o 
   1   1   0     4714.80     4452.64     38.55 o 
   2   1   0       11.23        9.98      0.39 o 
   3   1   0       47.59       47.91      1.19 o 
   4   1   0       16.38       16.93      0.91 o 
   5   1   0       26.34       29.38      1.23 o 
   6   1   0      733.34      727.28     15.12 o 
   7   1   0       49.54       53.73      2.12 o 
   8   1   0       73.00       84.45      6.09 o 
   0   2   0     8150.87     7553.76     96.03 o 
   1   2   0     4130.18     3992.10     34.84 o 
   2   2   0        1.25        0.65      0.30 o 
   3   2   0        0.18       -0.08      0.37 o 
   4   2   0        8.84        9.59      0.61 o 
   5   2   0        6.20        5.94      0.88 o 
   6   2   0      111.90      116.13      2.96 o 
   7   2   0        2.28        1.19      1.97 o 
   8   2   0       12.49       14.39      3.20 o 
   1   3   0       50.03       50.69      0.80 o 
   2   3   0       81.56       94.25      1.54 o 
   3   3   0       23.26       23.27      0.76 o 
   4   3   0       12.03       12.54      0.77 o 
   5   3   0       43.37       45.69      1.49 o 
   6   3   0        4.72        8.51      1.63 o 
   7   3   0      631.63      663.29     14.51 o 
   0   4   0       19.79       17.99      1.34 o 
   1   4   0     1891.63     1938.89     18.37 o 
   2   4   0        0.18        0.15      0.53 o 
   3   4   0        9.43        9.47      0.73 o 
   4   4   0       29.09       28.35      1.23 o 
   5   4   0        4.41        3.79      1.38 o 
   6   4   0      116.92      127.19      4.74 o 
   7   4   0       21.92       23.25      3.71 o 
   1   5   0       13.82       15.02      1.10 o 
   2   5   0        4.08        6.31      0.87 o 
   3   5   0        3.65        3.35      0.92 o 
   4   5   0        2.52        2.67      1.45 o 
   5   5   0        1.28        0.32      1.86 o 
   6   5   0       14.35       16.04      2.38 o 
   7   5   0      136.23      142.78      6.86 o 
   0   6   0      808.23      818.16     15.06 o 
   1   6   0        5.96        4.71      1.04 o 
   2   6   0        8.45        7.98      1.74 o 
   3   6   0        0.00       -0.94      1.43 o 
   4   6   0       26.89       25.41      2.26 o 
   5   6   0       37.37       34.31      2.95 o 
   6   6   0        3.66        6.32      3.25 o 
   1   7   0       94.96       97.20      5.00 o 
   2   7   0       14.48       17.27      2.13 o 
   3   7   0       20.18       20.09      2.51 o 
   4   7   0        0.45       -0.04      2.92 o 
   5   7   0       12.56        9.21      3.52 o 
   0   8   0      243.01      230.94     12.34 o 
   1   8   0        1.57        0.07      3.16 o 
   2   8   0        1.75        4.52      3.37 o 
   3   8   0        1.20        2.94      2.93 o 
   4   8   0        0.54       -4.09      4.83 o 
   1   9   0        0.85        0.94      4.87 o 
   2   9   0        3.82        4.14      4.63 o 
   3   9   0       10.90       -1.00      8.09 o 
  -8   1   1       25.62       32.26      2.96 o 
  -7   1   1       95.53       97.32      9.17 o 
  -6   1   1       97.56       94.11      3.11 o 
  -5   1   1        2.29        2.54      1.04 o 
  -4   1   1        8.32       10.60      0.80 o 
  -3   1   1        5.51        7.93      0.50 o 
  -2   1   1      486.03      490.50      5.24 o 
  -1   1   1     2545.45     2469.32     23.02 o 
   1   1   1       86.06       86.50      0.84 o 
   2   1   1       96.10      100.68      1.15 o 
   3   1   1       25.16       27.09      0.77 o 
   4   1   1       10.78       10.22      0.99 o 
   5   1   1      113.77      105.70      2.42 o 
   6   1   1      326.83      331.35      5.84 o 
   7   1   1       57.02       64.43      2.92 o 
   8   1   1        1.52        1.88      3.44 o 
  -8   2   1       24.97       25.43      3.05 o 
  -7   2   1       42.68       37.85      1.90 o 
  -6   2   1        4.05        5.73      1.82 o 
  -5   2   1        7.29        6.47      1.01 o 
  -4   2   1       20.81       22.29      0.91 o 
  -3   2   1       22.32       20.62      0.71 o 
  -2   2   1       64.93       65.10      0.84 o 
  -1   2   1     3168.78     3126.25     29.05 o 
   0   2   1     7332.07     6932.18     62.68 o 
   1   2   1      313.96      307.48      2.87 o 
   2   2   1        0.42       -0.29      0.29 o 
   3   2   1        9.18        8.25      0.56 o 
   4   2   1       56.31       51.00      1.51 o 
   5   2   1      480.88      462.44      8.64 o 
   6   2   1       17.45       19.43      1.57 o 
   7   2   1       19.10       21.20      2.42 o 
   8   2   1        0.04        0.88      3.29 o 
  -7   3   1        0.46        0.13      2.22 o 
  -6   3   1       22.84       25.94      1.79 o 
  -5   3   1        3.62        3.15      1.14 o 
  -4   3   1       14.26       14.44      0.77 o 
  -3   3   1        6.87        9.69      0.67 o 
  -2   3   1       39.16       40.44      0.95 o 
  -1   3   1     2008.19     2039.10     18.65 o 
   0   3   1       27.61       25.16      0.83 o 
   1   3   1       44.38       44.44      0.86 o 
   2   3   1       63.06       60.26      1.21 o 
   3   3   1        4.22        4.79      0.60 o 
   4   3   1        0.05        0.21      0.72 o 
   5   3   1       11.25       10.78      1.01 o 
   6   3   1      208.27      211.62      7.44 o 
   7   3   1        3.09        5.06      2.84 o 
  -7   4   1       17.13       13.49      4.63 o 
  -6   4   1       13.31       13.21      2.37 o 
  -5   4   1       22.43       21.63      1.55 o 
  -4   4   1        1.00        0.95      0.89 o 
  -3   4   1        0.11        0.24      0.65 o 
  -2   4   1      238.11      224.93      3.13 o 
  -1   4   1      546.79      573.21      6.00 o 
   0   4   1        3.56        1.92      0.53 o 
   1   4   1      103.08      101.04      1.59 o 
   2   4   1       39.09       38.36      0.97 o 
   3   4   1        0.03       -0.53      0.67 o 
   4   4   1       50.57       49.68      1.64 o 
   5   4   1       13.38       14.70      1.72 o 
   6   4   1       20.01       21.92      2.67 o 
   7   4   1        6.62        5.95      3.55 o 
  -7   5   1      175.20      189.68      9.56 o 
  -6   5   1       21.05       25.97      2.41 o 
  -5   5   1        8.38        7.50      1.91 o 
  -4   5   1        2.40        2.58      1.45 o 
  -3   5   1        0.01       -0.07      0.91 o 
  -2   5   1      627.30      647.11      7.16 o 
  -1   5   1        0.54        0.23      0.78 o 
   0   5   1        4.05        4.54      0.79 o 
   1   5   1        5.54        7.14      0.85 o 
   2   5   1        8.80        9.24      0.86 o 
   3   5   1       45.15       43.90      1.39 o 
   4   5   1       11.04       13.13      1.86 o 
   5   5   1       83.28       75.91      3.66 o 
   6   5   1       18.77       21.68      2.50 o 
   7   5   1       92.51       99.47      6.18 o 
  -6   6   1        2.75        4.06      3.15 o 
  -5   6   1        0.00        0.40      2.26 o 
  -4   6   1       13.59       15.66      1.96 o 
  -3   6   1       14.98       14.78      1.76 o 
  -2   6   1       22.54       23.46      1.78 o 
  -1   6   1      359.23      382.06      6.19 o 
   0   6   1       12.31       12.01      1.24 o 
   1   6   1       19.90       18.63      1.41 o 
   2   6   1       44.26       41.89      1.72 o 
   3   6   1       15.95       15.31      1.79 o 
   4   6   1       22.54       23.41      2.45 o 
   5   6   1        1.08        0.52      2.32 o 
   6   6   1       29.33       38.36      3.80 o 
  -5   7   1        1.45        4.09      4.21 o 
  -4   7   1        3.08        3.28      2.84 o 
  -3   7   1        1.24        0.99      1.96 o 
  -2   7   1      134.60      122.95      3.55 o 
  -1   7   1       20.62       21.74      2.10 o 
   0   7   1        0.15       -1.19      1.83 o 
   1   7   1        5.49        3.51      1.69 o 
   2   7   1       10.61       11.69      2.45 o 
   3   7   1       12.92       12.03      2.73 o 
   4   7   1        0.87        3.99      2.66 o 
   5   7   1        0.04        2.75      4.38 o 
  -4   8   1        0.03       -2.73      3.73 o 
  -3   8   1        6.25        4.29      2.63 o 
  -2   8   1        0.23        1.46      2.35 o 
  -1   8   1        1.17       -1.44      2.49 o 
   0   8   1      158.65      135.40      5.11 o 
   1   8   1        1.82        3.38      3.25 o 
   2   8   1        9.29       13.83      3.41 o 
   3   8   1        6.91        3.36      3.32 o 
   4   8   1        5.95        1.32      7.46 o 
  -3   9   1        3.09        5.41      8.96 o 
  -2   9   1        0.24       -0.31      4.71 o 
  -1   9   1      106.61      105.81      7.00 o 
   0   9   1        0.07       -2.71      4.88 o 
   1   9   1       10.08        2.38      4.42 o 
   2   9   1        0.06       -5.04      8.47 o 
   3   9   1        3.01        2.79      8.99 o 
  -8   0   2        7.16        9.41      3.37 o 
  -6   0   2        2.14       -2.73      3.08 o 
  -5   0   2       76.24       63.06      4.33 o 
  -4   0   2        8.39        5.28      1.82 o 
  -3   0   2        1.00        1.75      1.53 o 
  -2   0   2     2426.77     2346.40     99.11 o 
  -1   0   2      165.91      147.58      4.29 o 
   1   0   2       51.87       42.14      0.68 o 
   2   0   2      256.06      234.43      3.39 o 
   3   0   2      156.54      160.45      2.89 o 
   4   0   2        5.60        5.67      0.81 o 
   5   0   2     2314.35     2337.41     46.28 o 
   6   0   2        6.48       10.42      1.68 o 
   7   0   2        0.01       -1.88      2.63 o 
   8   0   2        1.66        0.55      4.68 o 
  -8   1   2       93.97      112.07      6.72 o 
  -7   1   2        0.18        1.08      2.27 o 
  -6   1   2       21.80       21.27      1.98 o 
  -5   1   2        0.05        0.43      0.86 o 
  -4   1   2        0.42        0.71      0.58 o 
  -3   1   2      887.01      964.63     14.79 o 
  -2   1   2      476.17      479.06      5.12 o 
  -1   1   2     5527.32     5096.87     46.01 o 
   0   1   2       34.36       32.89      0.49 o 
   1   1   2      405.17      370.59      3.46 o 
   2   1   2      147.76      150.31      1.43 o 
   3   1   2        1.14        1.85      0.34 o 
   4   1   2       37.27       33.05      0.92 o 
   5   1   2       19.15       20.98      0.96 o 
   6   1   2      632.93      643.06     10.60 o 
   7   1   2        5.85        3.78      2.13 o 
   8   1   2        0.44        3.85      3.37 o 
  -8   2   2       20.83       21.85      5.23 o 
  -7   2   2        1.38        1.69      2.74 o 
  -6   2   2        0.29        0.59      1.76 o 
  -5   2   2       12.29       10.95      1.22 o 
  -4   2   2        0.10       -0.18      0.64 o 
  -3   2   2        1.06       -0.16      0.35 o 
  -2   2   2      117.91      125.03      1.36 o 
  -1   2   2     6187.15     5898.47     51.17 o 
   0   2   2        0.14        0.36      0.36 o 
   1   2   2       88.83       84.23      1.04 o 
   2   2   2        7.55        6.10      0.35 o 
   3   2   2       10.75       10.19      0.45 o 
   4   2   2      507.79      499.62      6.34 o 
   5   2   2      486.35      479.75      8.17 o 
   6   2   2       59.80       65.52      2.37 o 
   7   2   2        1.84        2.02      2.31 o 
   8   2   2        0.00        0.35      4.65 o 
  -7   3   2      125.13      121.04      4.27 o 
  -6   3   2       51.54       55.15      2.75 o 
  -5   3   2        5.56        6.45      1.16 o 
  -4   3   2        5.38        8.26      0.72 o 
  -3   3   2        0.02        0.10      0.45 o 
  -2   3   2     4487.76     4801.86     46.67 o 
  -1   3   2       11.49        9.89      0.54 o 
   0   3   2       41.03       38.80      1.11 o 
   1   3   2       51.92       45.90      0.82 o 
   2   3   2       58.62       60.39      1.03 o 
   3   3   2        0.93        0.35      0.49 o 
   4   3   2       30.39       25.11      2.64 o 
   5   3   2      503.37      482.58      8.63 o 
   6   3   2        1.52        1.88      2.08 o 
   7   3   2       35.45       28.39      3.07 o 
  -7   4   2       16.36       17.93      3.38 o 
  -6   4   2        0.05        1.47      2.16 o 
  -5   4   2        3.98        3.63      1.36 o 
  -4   4   2        2.38        2.48      0.88 o 
  -3   4   2       32.46       36.59      1.27 o 
  -2   4   2      133.55      129.37      2.08 o 
  -1   4   2     2743.61     2807.41     27.74 o 
   0   4   2       17.84       18.71      0.94 o 
   1   4   2      152.08      147.29      2.07 o 
   2   4   2       19.07       17.39      1.10 o 
   3   4   2       14.79       17.02      0.84 o 
   4   4   2      829.95      802.92     11.79 o 
   5   4   2        1.90        1.91      1.64 o 
   6   4   2      102.98      107.70      4.25 o 
   7   4   2        3.39        3.01      3.74 o 
  -7   5   2        0.43       -0.21      3.90 o 
  -6   5   2        0.10        1.16      2.64 o 
  -5   5   2        4.92        7.48      1.93 o 
  -4   5   2        0.05        0.01      1.43 o 
  -3   5   2       19.84       23.55      1.21 o 
  -2   5   2      925.31      962.95     10.91 o 
  -1   5   2       20.66       17.08      1.48 o 
   0   5   2        3.43        2.98      0.84 o 
   1   5   2        0.02       -0.40      0.85 o 
   2   5   2       18.63       20.43      1.04 o 
   3   5   2        4.30        4.28      1.22 o 
   4   5   2       16.45       19.10      2.32 o 
   5   5   2       63.59       62.86      4.54 o 
   6   5   2       20.44       29.01      2.67 o 
   7   5   2        4.10        0.73      6.55 o 
  -6   6   2        1.40       -0.18      3.60 o 
  -5   6   2        0.01        0.49      2.53 o 
  -4   6   2       39.88       40.84      4.07 o 
  -3   6   2        0.12       -0.68      1.41 o 
  -2   6   2      446.29      422.74      6.84 o 
  -1   6   2       11.51       10.56      1.39 o 
   0   6   2       83.31       88.69      2.68 o 
   1   6   2       30.21       29.79      1.55 o 
   2   6   2        7.97        8.87      1.55 o 
   3   6   2       19.31       17.56      1.62 o 
   4   6   2        5.20        5.74      2.15 o 
   5   6   2      159.15      166.47      7.73 o 
   6   6   2       10.24       10.72      3.48 o 
  -5   7   2        0.20       -0.32      3.45 o 
  -4   7   2        6.85        3.63      2.58 o 
  -3   7   2       77.46       59.98      2.80 o 
  -2   7   2       20.59       20.17      1.88 o 
  -1   7   2       58.45       56.38      2.56 o 
   0   7   2        1.36        0.78      1.74 o 
   1   7   2        0.07       -0.68      1.72 o 
   2   7   2        7.26        6.73      2.10 o 
   3   7   2        7.47        5.62      2.36 o 
   4   7   2        1.99        2.18      2.59 o 
   5   7   2        0.95       -0.32      4.38 o 
  -4   8   2        5.41        5.30      3.89 o 
  -3   8   2      199.25      190.79      5.16 o 
  -2   8   2       30.93       23.67      2.93 o 
  -1   8   2       13.05       15.67      2.83 o 
   0   8   2        1.32       -0.12      2.75 o 
   1   8   2        1.57       -0.90      2.61 o 
   2   8   2        0.73       -0.25      3.24 o 
   3   8   2        0.23       -0.04      3.81 o 
   4   8   2        2.58        0.73      7.23 o 
  -3   9   2        5.91        5.27      6.04 o 
  -2   9   2        9.13       12.74      3.80 o 
  -1   9   2        1.96        0.32      3.92 o 
   0   9   2        8.12        5.80      4.48 o 
   1   9   2        0.50       -2.68      4.65 o 
   2   9   2        0.32        0.48      8.76 o 
   3   9   2       26.60       26.87      9.93 o 
  -8   1   3       19.59       23.71      4.05 o 
  -7   1   3        9.00        8.61      2.47 o 
  -6   1   3        7.69        7.63      1.44 o 
  -5   1   3        0.02        0.23      0.87 o 
  -4   1   3       30.70       31.52      0.98 o 
  -3   1   3      589.23      646.97      9.04 o 
  -2   1   3      539.39      556.85      6.28 o 
  -1   1   3      254.96      250.88      2.56 o 
   0   1   3       94.01       89.49      0.97 o 
   1   1   3       40.25       45.90      0.64 o 
   2   1   3        3.81        5.77      0.30 o 
   3   1   3       38.62       40.42      1.14 o 
   4   1   3       12.79       11.43      0.58 o 
   5   1   3       74.12       72.05      1.84 o 
   6   1   3       25.04       25.14      1.79 o 
   7   1   3       10.58       10.90      2.41 o 
   8   1   3       10.20        8.12      3.77 o 
  -8   2   3        5.50        8.35      4.61 o 
  -7   2   3        0.68       -1.77      2.60 o 
  -6   2   3        0.03        0.09      1.70 o 
  -5   2   3        8.41        9.05      1.48 o 
  -4   2   3      105.23      110.49      2.64 o 
  -3   2   3       14.12       17.68      0.62 o 
  -2   2   3       49.82       58.22      1.04 o 
  -1   2   3      406.57      390.28      3.86 o 
   0   2   3       72.65       73.18      0.96 o 
   1   2   3      650.01      630.68      5.93 o 
   2   2   3       68.73       63.38      1.09 o 
   3   2   3      296.97      310.86      3.32 o 
   4   2   3      372.93      355.35      4.69 o 
   5   2   3      419.58      411.93      7.68 o 
   6   2   3        0.09       -1.39      1.80 o 
   7   2   3        0.27        2.10      2.44 o 
  -7   3   3        0.61        1.89      2.12 o 
  -6   3   3       17.82       19.61      1.75 o 
  -5   3   3       17.66       15.31      1.26 o 
  -4   3   3       14.45       14.02      0.78 o 
  -3   3   3      283.69      311.76      3.66 o 
  -2   3   3        6.27        6.37      0.48 o 
  -1   3   3      243.71      263.00      2.70 o 
   0   3   3       58.20       54.50      1.20 o 
   1   3   3       73.11       69.63      1.46 o 
   2   3   3        4.10        4.14      0.50 o 
   3   3   3        0.67        0.05      0.52 o 
   4   3   3      138.60      129.33      2.38 o 
   5   3   3        1.94        1.13      1.22 o 
   6   3   3       10.56        5.81      2.22 o 
   7   3   3       10.71        9.50      2.95 o 
  -7   4   3        0.00       -1.63      3.03 o 
  -6   4   3        0.46        0.63      2.13 o 
  -5   4   3        3.26        3.56      1.35 o 
  -4   4   3      102.65       94.68      2.43 o 
  -3   4   3       30.22       33.06      1.11 o 
  -2   4   3      290.74      277.39      3.20 o 
  -1   4   3      273.45      272.15      3.16 o 
   0   4   3       21.38       27.14      1.12 o 
   1   4   3        1.74        1.13      0.61 o 
   2   4   3       15.43       17.17      0.82 o 
   3   4   3       58.77       55.71      1.24 o 
   4   4   3      226.40      224.22      4.07 o 
   5   4   3       28.54       27.70      2.08 o 
   6   4   3        4.05        3.23      1.97 o 
   7   4   3        3.96        6.60      4.58 o 
  -7   5   3        5.98        4.81      3.95 o 
  -6   5   3        0.55       -0.21      2.72 o 
  -5   5   3       14.90       14.40      2.03 o 
  -4   5   3       15.53       11.34      1.79 o 
  -3   5   3       76.39       74.36      1.84 o 
  -2   5   3     1055.38     1099.75     11.71 o 
  -1   5   3        0.00       -0.12      0.83 o 
   0   5   3        3.23        3.72      0.94 o 
   1   5   3        1.38        0.62      0.87 o 
   2   5   3        3.40        2.31      0.87 o 
   3   5   3      164.10      166.91      3.12 o 
   4   5   3       72.60       77.43      2.94 o 
   5   5   3       80.90       78.95      5.05 o 
   6   5   3        2.92        2.16      2.46 o 
  -6   6   3        2.99        1.40      3.65 o 
  -5   6   3        1.67        1.46      2.39 o 
  -4   6   3        0.92        1.16      2.04 o 
  -3   6   3      571.85      536.28     10.98 o 
  -2   6   3        1.05        1.36      1.29 o 
  -1   6   3       44.02       42.96      2.51 o 
   0   6   3       11.59       11.71      1.33 o 
   1   6   3        0.57        0.62      1.20 o 
   2   6   3       19.42       20.28      2.60 o 
   3   6   3       30.23       30.47      1.93 o 
   4   6   3      387.26      353.88      9.13 o 
   5   6   3        0.86        1.96      2.59 o 
   6   6   3        8.13        5.96      3.62 o 
  -5   7   3        0.27       -0.64      3.39 o 
  -4   7   3      108.35      103.61      4.06 o 
  -3   7   3        8.26        3.27      2.07 o 
  -2   7   3      209.27      201.76      4.31 o 
  -1   7   3        1.73        2.09      1.78 o 
   0   7   3        7.44        9.14      1.90 o 
   1   7   3        1.87        2.31      1.80 o 
   2   7   3       15.90       15.83      2.06 o 
   3   7   3      243.66      243.39      6.24 o 
   4   7   3        0.63       -0.11      2.78 o 
   5   7   3        0.16        1.90      4.74 o 
  -4   8   3        0.06        2.03      3.78 o 
  -3   8   3      215.03      187.76      5.11 o 
  -2   8   3       32.94       25.99      2.98 o 
  -1   8   3       13.50       15.21      2.82 o 
   0   8   3        4.44        2.82      2.74 o 
   1   8   3       11.35       11.26      2.75 o 
   2   8   3       13.24       11.11      2.87 o 
   3   8   3        0.30       -0.18      5.18 o 
   4   8   3        4.07        3.23      7.32 o 
  -3   9   3       21.40       11.57      9.33 o 
  -2   9   3        0.63       -0.42      3.92 o 
  -1   9   3        8.57        6.80      3.90 o 
   0   9   3        3.33        2.72      4.47 o 
   1   9   3        4.58        5.30      5.10 o 
   2   9   3        2.46        2.01      9.22 o 
   3   9   3        0.08       -2.29      9.07 o 
  -5   0   4       15.56       14.86      1.43 o 
  -4   0   4      688.69      790.07     15.20 o 
  -3   0   4       10.25       11.80      1.03 o 
  -2   0   4      360.24      350.90      4.26 o 
  -1   0   4     1015.47      947.99     10.74 o 
   0   0   4     2116.93     1970.70     27.37 o 
   1   0   4      749.37      706.01      9.94 o 
   2   0   4        0.01       -0.12      0.40 o 
   3   0   4     2556.16     2727.55     36.95 o 
   4   0   4       14.55       14.02      1.08 o 
   5   0   4      168.15      171.92      4.50 o 
   6   0   4       23.94       20.82      2.56 o 
   7   0   4        0.01        0.54      2.99 o 
   8   0   4        9.81        5.03      5.51 o 
  -8   1   4        0.62       -1.16      3.58 o 
  -7   1   4        5.01        4.33      2.26 o 
  -6   1   4        0.05        0.40      1.36 o 
  -5   1   4        2.43       -0.02      0.93 o 
  -4   1   4       39.00       37.30      1.05 o 
  -3   1   4     1685.21     1768.83     24.20 o 
  -2   1   4       22.22       22.03      0.50 o 
  -1   1   4      526.40      494.77      4.32 o 
   0   1   4      113.30       97.60      1.02 o 
   1   1   4       28.22       25.23      0.51 o 
   2   1   4      883.82      955.81      8.71 o 
   3   1   4      135.07      144.67      1.59 o 
   4   1   4       46.51       41.39      1.27 o 
   5   1   4        1.70        2.32      1.01 o 
   6   1   4       25.44       23.36      2.13 o 
   7   1   4       10.00        8.87      2.54 o 
  -8   2   4        5.26        5.28      4.59 o 
  -7   2   4        4.17        3.14      3.03 o 
  -6   2   4        2.75        1.41      1.76 o 
  -5   2   4       21.27       13.23      1.58 o 
  -4   2   4      116.43      121.70      2.86 o 
  -3   2   4        1.62        0.62      0.46 o 
  -2   2   4        1.25        0.31      0.35 o 
  -1   2   4      171.29      162.86      1.75 o 
   0   2   4      100.51       92.81      1.17 o 
   1   2   4        3.10        2.63      0.38 o 
   2   2   4      206.31      213.85      2.14 o 
   3   2   4      290.34      301.76      3.43 o 
   4   2   4      745.58      744.13      9.95 o 
   5   2   4       29.96       31.92      1.50 o 
   6   2   4        1.35        0.04      1.95 o 
   7   2   4        1.60        4.32      2.58 o 
  -7   3   4        8.93        9.02      2.22 o 
  -6   3   4       26.54       25.61      2.08 o 
  -5   3   4        7.83        7.80      1.27 o 
  -4   3   4      196.23      221.55      3.14 o 
  -3   3   4        5.50        5.71      0.58 o 
  -2   3   4      328.66      358.00      3.84 o 
  -1   3   4        1.89        1.85      0.46 o 
   0   3   4        0.21       -0.07      0.43 o 
   1   3   4       25.16       25.35      0.92 o 
   2   3   4        0.36        0.69      0.54 o 
   3   3   4      627.89      630.73      7.09 o 
   4   3   4        8.32        8.76      0.83 o 
   5   3   4       42.07       45.66      2.63 o 
   6   3   4        1.82       -0.02      2.23 o 
   7   3   4       23.11       21.63      3.17 o 
  -7   4   4        0.22       -2.93      2.93 o 
  -6   4   4        1.30        0.93      2.13 o 
  -5   4   4        6.16        4.38      1.38 o 
  -4   4   4       83.23       79.67      2.02 o 
  -3   4   4       56.60       61.86      1.27 o 
  -2   4   4       18.64       20.43      0.80 o 
  -1   4   4       63.62       53.17      1.19 o 
   0   4   4       16.51       16.43      0.74 o 
   1   4   4       17.96       19.82      0.81 o 
   2   4   4        4.09        4.71      0.75 o 
   3   4   4       43.41       44.58      1.67 o 
   4   4   4     1001.93     1004.17     14.38 o 
   5   4   4        0.29       -0.76      1.69 o 
   6   4   4        2.82        2.13      2.06 o 
   7   4   4        1.54        3.11      4.00 o 
  -7   5   4        7.24        3.77      3.90 o 
  -6   5   4        2.64        6.54      3.45 o 
  -5   5   4      182.60      172.68      6.53 o 
  -4   5   4        8.96       12.22      1.64 o 
  -3   5   4      152.49      152.10      2.72 o 
  -2   5   4       19.42       19.04      1.07 o 
  -1   5   4        1.02        0.60      0.87 o 
   0   5   4        0.08       -0.25      0.93 o 
   1   5   4        0.01       -0.89      0.89 o 
   2   5   4       59.47       68.35      1.61 o 
   3   5   4      322.69      315.68      4.93 o 
   4   5   4       66.13       68.82      2.66 o 
   5   5   4        0.31       -0.34      2.10 o 
   6   5   4        1.08       -1.66      2.56 o 
  -6   6   4        2.54        4.05      3.09 o 
  -5   6   4        0.38       -2.04      2.36 o 
  -4   6   4       62.21       55.64      2.83 o 
  -3   6   4        2.32        2.57      1.61 o 
  -2   6   4      200.84      193.54      3.89 o 
  -1   6   4       55.43       55.56      2.86 o 
   0   6   4       16.80       18.44      1.59 o 
   1   6   4      118.74      117.22      2.96 o 
   2   6   4        0.83       -0.16      1.51 o 
   3   6   4      367.38      373.26      6.36 o 
   4   6   4       20.75       21.29      2.58 o 
   5   6   4        7.44        5.66      2.69 o 
   6   6   4        0.19       -3.01      4.57 o 
  -5   7   4       40.47       33.69      3.81 o 
  -4   7   4       64.93       56.26      5.94 o 
  -3   7   4      256.59      239.06      8.20 o 
  -2   7   4       41.20       35.13      2.64 o 
  -1   7   4       15.23       16.79      2.09 o 
   0   7   4        0.06       -0.42      1.92 o 
   1   7   4        5.16        2.94      2.17 o 
   2   7   4        1.12        0.66      1.92 o 
   3   7   4       38.80       43.69      2.65 o 
   4   7   4       12.82       13.09      2.86 o 
   5   7   4        1.83        3.34      4.96 o 
  -4   8   4       12.90       14.36      3.95 o 
  -3   8   4      264.44      248.62      6.79 o 
  -2   8   4        3.25        2.17      2.64 o 
  -1   8   4        0.06        0.07      2.11 o 
   0   8   4        3.92        2.53      2.90 o 
   1   8   4        1.14        1.97      2.73 o 
   2   8   4      237.47      237.42      7.17 o 
   3   8   4       64.44       79.75      5.75 o 
   4   8   4        0.06       -4.16      7.43 o 
  -3   9   4        2.84        5.92      9.28 o 
  -2   9   4        1.00        0.88      3.95 o 
  -1   9   4       10.10        6.83      3.65 o 
   0   9   4        0.02       -1.35      5.04 o 
   1   9   4        0.52        1.64      4.73 o 
   3   9   4      154.54      146.73     14.16 o 
  -8   1   5        0.59       -0.84      3.65 o 
  -7   1   5        7.30        8.18      6.11 o 
  -6   1   5        5.47        4.44      1.48 o 
  -5   1   5       25.01       20.60      1.15 o 
  -4   1   5       39.44       44.05      1.37 o 
  -3   1   5      149.62      163.09      1.97 o 
  -2   1   5        4.91        5.56      0.32 o 
  -1   1   5      239.11      213.59      2.01 o 
   0   1   5       18.85       24.95      0.65 o 
   1   1   5       22.90       26.48      0.57 o 
   2   1   5      445.69      486.97      4.60 o 
   3   1   5       53.82       59.67      1.03 o 
   4   1   5        0.59        0.71      0.58 o 
   5   1   5        1.16        1.19      0.86 o 
   6   1   5       20.20       18.58      3.25 o 
   7   1   5        8.42        8.83      2.77 o 
  -7   2   5        0.71       -0.05      2.68 o 
  -6   2   5       71.49       61.16      3.45 o 
  -5   2   5       10.86       14.13      1.93 o 
  -4   2   5      297.60      306.18      4.74 o 
  -3   2   5       15.66       10.41      0.88 o 
  -2   2   5       51.95       56.00      1.13 o 
  -1   2   5       20.14       20.66      0.67 o 
   0   2   5      195.94      179.23      2.07 o 
   1   2   5      400.45      438.21      4.30 o 
   2   2   5      122.58      141.30      1.72 o 
   3   2   5      208.74      226.45      2.73 o 
   4   2   5       52.58       57.08      1.33 o 
   5   2   5        7.99        9.71      1.59 o 
   6   2   5       28.08       30.68      2.56 o 
   7   2   5        4.51        4.11      2.78 o 
  -7   3   5        0.04       -0.12      3.14 o 
  -6   3   5        1.59        2.10      1.83 o 
  -5   3   5      316.33      281.59      6.72 o 
  -4   3   5        0.12       -0.11      0.73 o 
  -3   3   5       37.41       41.63      1.11 o 
  -2   3   5        2.55        2.51      0.52 o 
  -1   3   5      108.19      101.45      1.58 o 
   0   3   5       33.55       37.12      0.89 o 
   1   3   5       82.67       92.61      1.72 o 
   2   3   5      435.51      466.41      5.37 o 
   3   3   5        3.48        2.74      0.68 o 
   4   3   5       19.34       17.77      1.21 o 
   5   3   5        3.18        2.91      2.19 o 
   6   3   5        2.12        2.88      1.71 o 
   7   3   5        2.79        1.32      3.07 o 
  -7   4   5        7.17        7.27      3.24 o 
  -6   4   5       22.63       18.23      2.47 o 
  -5   4   5        6.46        4.43      1.53 o 
  -4   4   5      155.78      147.40      2.99 o 
  -3   4   5        0.43        0.31      0.74 o 
  -2   4   5       30.16       32.12      0.93 o 
  -1   4   5       33.62       31.49      0.99 o 
   0   4   5       73.54       81.51      2.12 o 
   1   4   5      703.27      730.70      8.37 o 
   2   4   5        9.30        9.27      0.83 o 
   3   4   5       73.54       76.01      1.48 o 
   4   4   5       47.96       47.37      1.75 o 
   5   4   5        2.05        1.21      1.84 o 
   6   4   5        1.07        2.64      2.21 o 
   7   4   5        0.35       -1.69      4.22 o 
  -7   5   5        9.42        4.82      5.09 o 
  -6   5   5        5.11        5.20      2.79 o 
  -5   5   5      109.89      100.79      3.36 o 
  -4   5   5        0.68        3.69      1.53 o 
  -3   5   5       26.61       27.70      1.57 o 
  -2   5   5        0.13       -0.61      0.84 o 
  -1   5   5       15.61       15.31      1.00 o 
   0   5   5        2.54        4.94      1.03 o 
   1   5   5       85.19       89.45      2.40 o 
   2   5   5        1.47        2.09      1.01 o 
   3   5   5      240.68      249.88      4.54 o 
   4   5   5       33.37       33.03      2.27 o 
   5   5   5        2.21        3.86      2.25 o 
   6   5   5        9.47        9.94      2.81 o 
  -6   6   5        3.44        4.32      5.03 o 
  -5   6   5        6.84       11.33      2.60 o 
  -4   6   5        0.11       -0.56      2.03 o 
  -3   6   5       61.97       58.30      2.43 o 
  -2   6   5        0.82       -0.88      1.38 o 
  -1   6   5       19.47       17.95      1.66 o 
   0   6   5        0.11       -0.40      1.37 o 
   1   6   5        0.39        0.05      1.41 o 
   2   6   5      423.47      424.01      7.71 o 
   3   6   5        4.25        3.42      1.56 o 
   4   6   5       48.84       46.14      2.86 o 
   5   6   5        9.19        7.41      2.79 o 
   6   6   5        0.27        1.17      5.04 o 
  -5   7   5        1.61        0.15      3.36 o 
  -4   7   5      127.39      125.47      5.18 o 
  -3   7   5       52.14       47.27      2.75 o 
  -2   7   5        9.05       10.37      1.90 o 
  -1   7   5        2.49        3.96      1.72 o 
   0   7   5        1.63        1.20      1.90 o 
   1   7   5       15.95       15.37      2.36 o 
   2   7   5        4.88        3.16      2.07 o 
   3   7   5      338.71      345.77      7.00 o 
   4   7   5        0.59       -1.10      2.32 o 
   5   7   5        3.13       -2.15      5.05 o 
  -4   8   5       23.30       22.54      4.31 o 
  -3   8   5       34.26       35.12      3.52 o 
  -2   8   5        9.47       11.43      2.88 o 
  -1   8   5        0.94        3.14      2.28 o 
   0   8   5       13.24       14.77      3.20 o 
   1   8   5        0.01       -1.54      2.76 o 
   2   8   5      230.81      244.30      7.39 o 
   3   8   5       44.11       39.30      5.08 o 
   4   8   5        0.25       -2.73      7.88 o 
  -3   9   5       40.55       31.32      5.83 o 
  -2   9   5        0.52       -1.45      3.98 o 
  -1   9   5        0.17       -1.41      4.31 o 
   0   9   5       18.02       19.87      5.30 o 
   1   9   5        7.95       10.03      7.89 o 
  -8   0   6        0.00       -0.31      2.90 o 
  -7   0   6        4.19        3.43      1.75 o 
  -6   0   6      164.85      150.36      4.45 o 
  -5   0   6        0.38        0.12      1.11 o 
  -4   0   6       40.65       44.65      1.53 o 
  -3   0   6       38.24       36.61      1.18 o 
  -2   0   6        0.06        0.14      0.42 o 
  -1   0   6     1127.90     1103.61     12.58 o 
   0   0   6      529.10      549.51      8.08 o 
   1   0   6      140.76      154.72      4.19 o 
   2   0   6        0.64       -0.17      0.57 o 
   3   0   6      195.41      211.64      3.79 o 
   4   0   6       33.30       31.22      2.32 o 
   5   0   6       91.11       94.54      3.66 o 
   6   0   6        9.62       10.55      2.54 o 
   7   0   6        0.00       -1.18      3.11 o 
  -8   1   6        6.02        6.17      3.82 o 
  -7   1   6      131.39      130.77      6.74 o 
  -6   1   6       64.38       56.09      2.46 o 
  -5   1   6       23.07       24.82      1.66 o 
  -4   1   6        0.11       -0.42      0.60 o 
  -3   1   6       91.71       85.62      1.53 o 
  -2   1   6        9.34        9.82      0.61 o 
  -1   1   6       17.68       21.05      0.53 o 
   0   1   6      264.44      260.37      2.74 o 
   1   1   6      187.18      195.63      2.22 o 
   2   1   6     1814.13     1946.79     18.27 o 
   3   1   6       17.90       16.04      0.82 o 
   4   1   6        0.14        0.28      0.63 o 
   5   1   6       11.49       11.89      1.18 o 
   6   1   6        0.00       -1.18      2.08 o 
   7   1   6        4.74        6.95      2.84 o 
  -7   2   6        2.53        3.85      4.39 o 
  -6   2   6       31.16       32.32      2.00 o 
  -5   2   6        6.69       11.92      1.11 o 
  -4   2   6        9.04        7.27      0.68 o 
  -3   2   6       22.82       21.81      0.68 o 
  -2   2   6       20.34       22.45      0.68 o 
  -1   2   6        8.07        8.10      0.55 o 
   0   2   6     1326.27     1328.68     12.73 o 
   1   2   6      127.19      149.77      1.92 o 
   2   2   6      259.92      270.53      3.51 o 
   3   2   6        0.82        1.49      0.70 o 
   4   2   6       38.24       38.43      1.27 o 
   5   2   6        0.76        1.86      1.40 o 
   6   2   6        0.29       -0.91      2.22 o 
   7   2   6        3.81        7.06      3.00 o 
  -7   3   6       13.85       15.82      2.43 o 
  -6   3   6       44.75       36.56      2.03 o 
  -5   3   6        0.12        0.90      1.36 o 
  -4   3   6       89.35       96.06      1.75 o 
  -3   3   6      113.27      121.15      2.14 o 
  -2   3   6      240.35      236.38      2.85 o 
  -1   3   6       52.94       49.07      1.09 o 
   0   3   6       54.67       57.57      1.17 o 
   1   3   6       84.82       92.85      1.91 o 
   2   3   6       59.78       57.20      1.22 o 
   3   3   6       41.23       40.37      1.45 o 
   4   3   6       25.67       23.73      1.24 o 
   5   3   6       37.46       38.45      1.69 o 
   6   3   6       37.06       36.53      2.41 o 
   7   3   6        0.11        0.41      3.29 o 
  -7   4   6       25.35       30.20      3.70 o 
  -6   4   6        9.40        6.12      2.36 o 
  -5   4   6       13.00       17.97      1.75 o 
  -4   4   6        6.77        7.34      1.25 o 
  -3   4   6       44.80       46.74      1.20 o 
  -2   4   6       44.83       46.14      1.10 o 
  -1   4   6        1.55        1.34      0.68 o 
   0   4   6       81.47       74.36      1.70 o 
   1   4   6      505.30      529.71      6.28 o 
   2   4   6       14.46       16.42      0.95 o 
   3   4   6        0.16        0.88      0.82 o 
   4   4   6       31.78       29.65      1.78 o 
   5   4   6        9.91        7.11      1.51 o 
   6   4   6        2.20        3.03      2.38 o 
   7   4   6        6.83        5.42      4.65 o 
  -6   5   6        4.71        7.00      2.84 o 
  -5   5   6      206.93      185.26      4.82 o 
  -4   5   6        2.00        3.37      1.77 o 
  -3   5   6        4.09        5.19      1.32 o 
  -2   5   6       45.14       42.43      1.42 o 
  -1   5   6        6.64        7.94      0.99 o 
   0   5   6      116.69      118.12      3.66 o 
   1   5   6       34.38       32.49      1.40 o 
   2   5   6        0.32        0.77      1.18 o 
   3   5   6       27.76       25.01      2.21 o 
   4   5   6        2.81        2.29      1.70 o 
   5   5   6        0.21       -1.32      2.32 o 
   6   5   6        2.39       -0.96      2.85 o 
  -6   6   6        0.70        3.97      4.29 o 
  -5   6   6        2.80        4.16      2.44 o 
  -4   6   6        7.55        6.95      2.22 o 
  -3   6   6        0.44        0.89      1.68 o 
  -2   6   6       14.37       14.22      1.60 o 
  -1   6   6       96.78       99.93      4.02 o 
   0   6   6        0.10       -0.52      1.33 o 
   1   6   6      398.57      401.65      9.07 o 
   2   6   6        0.66        0.65      1.71 o 
   3   6   6      107.21      115.02      3.23 o 
   4   6   6       13.25       16.17      2.26 o 
   5   6   6        5.29        7.31      3.01 o 
   6   6   6       15.12       16.11      5.44 o 
  -5   7   6       30.22       19.86      3.96 o 
  -4   7   6        0.67        2.24      2.72 o 
  -3   7   6        0.00        0.02      2.15 o 
  -2   7   6        1.34       -1.69      1.80 o 
  -1   7   6       29.19       25.51      1.95 o 
   0   7   6        8.27        7.62      2.30 o 
   1   7   6       26.51       28.29      3.39 o 
   2   7   6       64.69       65.53      3.31 o 
   3   7   6        7.01        6.14      2.30 o 
   4   7   6        3.28        3.43      2.79 o 
   5   7   6        0.34        1.65      5.24 o 
  -4   8   6        4.67        7.84      4.11 o 
  -3   8   6        3.23        0.20      3.51 o 
  -2   8   6        1.73       -0.43      2.77 o 
  -1   8   6        3.40        3.44      2.32 o 
   0   8   6      208.33      215.63      6.80 o 
   1   8   6        2.55        5.62      3.16 o 
   2   8   6      243.74      263.59      8.68 o 
   3   8   6       11.64        5.70      7.75 o 
   4   8   6        1.71        6.80      8.57 o 
  -2   9   6        0.47        1.14      5.04 o 
   0   9   6       13.49       10.96      5.59 o 
   1   9   6       24.27       27.45      8.58 o 
  -7   1   7       25.74       18.18      3.51 o 
  -6   1   7        7.35        5.82      1.19 o 
  -5   1   7        2.03        3.03      0.99 o 
  -4   1   7       29.95       31.54      1.03 o 
  -3   1   7       21.48       19.78      0.61 o 
  -2   1   7       30.31       31.07      0.60 o 
  -1   1   7       66.27       73.95      1.43 o 
   0   1   7      579.60      626.55      5.98 o 
   1   1   7       24.93       30.94      0.85 o 
   2   1   7       46.61       51.32      1.62 o 
   3   1   7       14.17       14.34      0.66 o 
   4   1   7        1.18        1.35      0.77 o 
   5   1   7       22.08       21.52      1.75 o 
   6   1   7        5.45        5.88      2.38 o 
   7   1   7       10.94       12.68      3.14 o 
  -7   2   7       14.46       10.52      2.15 o 
  -6   2   7       70.02       60.64      4.70 o 
  -5   2   7        0.94        0.40      1.12 o 
  -4   2   7       27.28       27.61      1.09 o 
  -3   2   7       25.36       28.46      1.16 o 
  -2   2   7       20.22       25.18      0.64 o 
  -1   2   7      510.14      502.31      4.98 o 
   0   2   7       18.62       21.63      0.59 o 
   1   2   7      512.19      562.68      5.93 o 
   2   2   7       63.48       63.97      1.28 o 
   3   2   7        4.47        5.50      0.69 o 
   4   2   7       36.70       40.46      1.69 o 
   5   2   7       10.25       11.43      1.33 o 
   6   2   7       36.56       38.86      2.20 o 
   7   2   7        3.84        8.79      3.29 o 
  -7   3   7        0.39       -2.49      2.68 o 
  -6   3   7        0.53       -0.27      2.04 o 
  -5   3   7       41.14       39.86      2.86 o 
  -4   3   7        0.41       -0.21      0.81 o 
  -3   3   7       16.86       17.57      0.95 o 
  -2   3   7        0.17       -0.13      0.56 o 
  -1   3   7       14.99       15.04      0.72 o 
   0   3   7      951.64     1007.73     11.11 o 
   1   3   7        5.70        7.55      0.75 o 
   2   3   7       34.55       38.77      1.23 o 
   3   3   7        9.82       10.67      0.82 o 
   4   3   7        2.23        2.47      1.16 o 
   5   3   7        0.77        0.92      1.35 o 
   6   3   7        8.88        8.73      2.28 o 
   7   3   7      101.25      120.88      5.35 o 
  -7   4   7       19.43       23.44      3.74 o 
  -6   4   7       28.54       16.90      2.66 o 
  -5   4   7        4.48        4.14      1.68 o 
  -4   4   7        0.20       -0.98      1.32 o 
  -3   4   7       12.36       11.75      1.02 o 
  -2   4   7       79.18       80.80      1.47 o 
  -1   4   7       15.40       14.46      0.89 o 
   0   4   7       24.80       26.40      1.01 o 
   1   4   7      752.73      821.56      9.98 o 
   2   4   7       14.53       17.35      0.92 o 
   3   4   7       11.16       12.29      1.54 o 
   4   4   7       15.18       14.90      1.60 o 
   5   4   7       10.06       10.76      2.46 o 
   6   4   7       53.86       66.79      3.41 o 
  -6   5   7       23.21       25.23      4.32 o 
  -5   5   7       26.67       25.06      3.04 o 
  -4   5   7       27.67       28.13      2.20 o 
  -3   5   7        0.15        0.04      1.29 o 
  -2   5   7       38.58       38.70      1.49 o 
  -1   5   7      119.09      121.72      2.17 o 
   0   5   7      106.62      109.22      3.03 o 
   1   5   7        0.45        0.24      1.19 o 
   2   5   7        0.04        0.09      1.24 o 
   3   5   7        1.10        1.51      1.37 o 
   4   5   7        0.73        0.91      1.74 o 
   5   5   7        8.73        4.62      2.02 o 
   6   5   7        8.99        7.64      3.16 o 
  -6   6   7        0.11       -1.49      4.34 o 
  -5   6   7       11.95       13.78      2.71 o 
  -4   6   7        0.16        1.71      2.21 o 
  -3   6   7       30.03       31.92      2.63 o 
  -2   6   7       35.94       39.66      1.95 o 
  -1   6   7       18.46       19.28      1.63 o 
   0   6   7      235.48      237.45      4.19 o 
   1   6   7        3.04        3.67      1.63 o 
   2   6   7       26.66       25.64      2.06 o 
   3   6   7        6.75       10.75      2.04 o 
   4   6   7        5.32        2.13      2.17 o 
   5   6   7        1.29        0.97      2.69 o 
  -5   7   7       13.54       13.24      3.94 o 
  -4   7   7        0.07       -0.12      2.73 o 
  -3   7   7        0.48        0.17      2.20 o 
  -2   7   7        9.86        6.59      1.98 o 
  -1   7   7      226.52      208.76      4.80 o 
   0   7   7       10.81        9.81      1.99 o 
   1   7   7        4.05        3.31      2.37 o 
   2   7   7        5.13        5.55      2.47 o 
   3   7   7        0.16       -2.19      2.53 o 
   4   7   7       11.52       10.83      3.08 o 
   5   7   7       22.08       18.05      6.05 o 
  -4   8   7        0.10        2.02      4.19 o 
  -3   8   7        6.56        8.20      4.43 o 
  -2   8   7        1.26       -0.38      2.78 o 
  -1   8   7      125.02      125.84      4.07 o 
   0   8   7      113.73      112.43      9.34 o 
   1   8   7       11.73       15.95      4.46 o 
   2   8   7       43.60       39.23      4.46 o 
   3   8   7        1.32       -1.94      7.87 o 
  -2   9   7        2.29       -2.80      9.40 o 
   0   9   7      108.53      121.20     11.47 o 
   1   9   7        1.31       -0.34      8.12 o 
  -7   0   8        3.59        4.65      3.15 o 
  -6   0   8       23.96       22.62      2.29 o 
  -5   0   8        3.25        4.64      1.71 o 
  -4   0   8      167.22      166.83      4.53 o 
  -3   0   8       31.73       32.46      1.47 o 
  -2   0   8       18.87       16.59      0.73 o 
  -1   0   8     3256.51     3404.38     43.30 o 
   0   0   8        6.71        5.55      0.71 o 
   1   0   8        8.22       14.08      0.92 o 
   2   0   8      261.07      243.37      7.23 o 
   3   0   8      146.22      147.73      4.43 o 
   4   0   8      143.53      147.78      3.62 o 
   5   0   8       75.31       71.19      5.48 o 
   6   0   8       36.25       31.55      4.86 o 
   7   0   8        7.12        7.16      3.92 o 
  -7   1   8       82.08       69.11      3.42 o 
  -6   1   8        4.39        3.50      1.60 o 
  -5   1   8       10.53       11.78      1.26 o 
  -4   1   8       18.17       20.46      1.02 o 
  -3   1   8       13.38       11.90      0.58 o 
  -2   1   8      411.05      404.16      4.10 o 
  -1   1   8      407.73      417.87      4.41 o 
   0   1   8      297.94      333.73      3.43 o 
   1   1   8        0.01        0.51      0.56 o 
   2   1   8      128.11      129.58      2.05 o 
   3   1   8        0.19        0.62      0.60 o 
   4   1   8        3.67        3.76      0.90 o 
   5   1   8      129.43      103.26      2.68 o 
   6   1   8        4.56        0.61      2.45 o 
   7   1   8       47.22       64.25      4.11 o 
  -7   2   8        9.16       13.22      2.44 o 
  -6   2   8        5.44        2.62      1.60 o 
  -5   2   8        6.82        9.55      1.44 o 
  -4   2   8       22.35       25.39      0.94 o 
  -3   2   8        1.55        1.98      0.57 o 
  -2   2   8      514.36      521.26      5.01 o 
  -1   2   8      324.83      353.55      3.55 o 
   0   2   8      106.90      122.28      1.77 o 
   1   2   8      112.90      128.75      2.69 o 
   2   2   8       21.89       19.03      1.19 o 
   3   2   8       28.15       26.15      0.96 o 
   4   2   8        0.64       -0.94      1.07 o 
   5   2   8       86.37       89.36      2.72 o 
   6   2   8        0.81        0.16      2.00 o 
   7   2   8       13.43       24.65      3.76 o 
  -7   3   8        0.04        2.34      3.03 o 
  -6   3   8        5.01        2.73      2.90 o 
  -5   3   8       24.57       26.52      1.89 o 
  -4   3   8        1.04        1.35      1.06 o 
  -3   3   8      187.18      184.43      2.43 o 
  -2   3   8      209.62      204.69      2.43 o 
  -1   3   8       15.02       14.98      0.77 o 
   0   3   8       45.13       42.63      1.27 o 
   1   3   8       68.98       67.31      1.82 o 
   2   3   8       27.06       28.98      1.09 o 
   3   3   8       27.18       27.59      1.21 o 
   4   3   8       14.70       12.21      1.35 o 
   5   3   8        5.44        6.81      1.64 o 
   6   3   8       10.67        3.08      2.43 o 
   7   3   8        4.92        9.18      3.89 o 
  -7   4   8       58.79       70.07      7.61 o 
  -6   4   8        2.85        3.87      2.56 o 
  -5   4   8        6.56        6.48      1.76 o 
  -4   4   8        0.76        0.02      1.52 o 
  -3   4   8        5.04        4.22      1.00 o 
  -2   4   8      588.53      580.96      6.50 o 
  -1   4   8       41.68       42.70      1.35 o 
   0   4   8       11.00        8.43      0.87 o 
   1   4   8        2.68        5.69      1.06 o 
   2   4   8        0.95        1.16      0.81 o 
   3   4   8       21.37       22.68      1.99 o 
   4   4   8        0.99        1.36      1.56 o 
   5   4   8       10.37        7.36      1.85 o 
   6   4   8       83.66       85.16      3.84 o 
  -6   5   8       12.27       15.98      3.21 o 
  -5   5   8        0.09        0.41      2.06 o 
  -4   5   8        0.78        0.78      1.35 o 
  -3   5   8       10.42       10.79      1.64 o 
  -2   5   8      419.90      419.40      6.25 o 
  -1   5   8       26.44       29.35      1.38 o 
   0   5   8      236.04      244.69      3.90 o 
   1   5   8        8.25        8.67      1.37 o 
   2   5   8        1.60        1.57      1.57 o 
   3   5   8       11.20       11.26      1.78 o 
   4   5   8        6.01        5.56      1.94 o 
   5   5   8        7.23        5.44      2.18 o 
   6   5   8       11.89       20.31      5.19 o 
  -6   6   8        1.74       -2.49      7.00 o 
  -5   6   8        1.95        2.40      2.67 o 
  -4   6   8        1.88        1.93      2.28 o 
  -3   6   8        0.03        1.26      1.84 o 
  -2   6   8        6.47        8.02      1.66 o 
  -1   6   8      198.98      216.20      6.15 o 
   0   6   8       13.95       17.79      1.97 o 
   1   6   8       37.79       44.91      2.24 o 
   2   6   8        7.52        8.21      2.00 o 
   3   6   8       38.46       38.38      2.99 o 
   4   6   8       85.91       83.72      3.83 o 
   5   6   8        4.83        3.14      2.92 o 
  -5   7   8        0.55       -0.62      3.93 o 
  -4   7   8        3.27        3.31      3.39 o 
  -3   7   8        1.08        2.49      2.33 o 
  -2   7   8      133.66      135.44      4.88 o 
  -1   7   8      216.22      212.99      6.09 o 
   0   7   8       28.45       26.93      2.29 o 
   1   7   8        0.24       -0.72      2.51 o 
   2   7   8        0.06       -0.75      2.59 o 
   3   7   8        0.57        2.26      3.25 o 
   4   7   8       30.71       31.55      7.66 o 
  -4   8   8        0.56        1.12      4.03 o 
  -3   8   8        2.98        1.56      4.27 o 
  -2   8   8       24.25       19.34      3.54 o 
  -1   8   8        1.21        3.41      3.25 o 
   0   8   8      122.39      142.12      5.90 o 
   1   8   8        6.34        8.78      3.69 o 
   3   8   8        0.00       -4.67      7.75 o 
   0   9   8        2.10        0.09      8.63 o 
  -7   1   9       17.86       19.24      2.79 o 
  -6   1   9       13.12       12.91      3.42 o 
  -5   1   9       21.47       21.96      1.66 o 
  -4   1   9       40.28       37.86      1.42 o 
  -3   1   9       46.96       47.54      1.13 o 
  -2   1   9        0.00        0.26      0.52 o 
  -1   1   9       47.28       50.67      0.99 o 
   0   1   9        6.74        9.14      0.62 o 
   1   1   9       14.42       12.88      0.80 o 
   2   1   9       19.92       21.44      0.92 o 
   3   1   9        0.55       -0.20      0.66 o 
   4   1   9       56.38       48.87      2.22 o 
   5   1   9       91.33       83.94      2.24 o 
   6   1   9        1.71       -0.32      1.97 o 
   7   1   9        0.47       -0.89      4.28 o 
  -7   2   9        2.20        3.26      2.82 o 
  -6   2   9        1.00        1.02      2.04 o 
  -5   2   9        0.70        1.12      1.48 o 
  -4   2   9        6.38        4.03      0.87 o 
  -3   2   9      346.47      335.53      3.85 o 
  -2   2   9      427.48      421.76      4.17 o 
  -1   2   9      293.20      318.17      4.24 o 
   0   2   9       30.83       34.05      0.95 o 
   1   2   9       94.11       93.14      2.43 o 
   2   2   9        2.67        2.60      0.87 o 
   3   2   9       47.27       46.88      1.40 o 
   4   2   9       29.25       21.99      1.69 o 
   5   2   9        7.38        4.13      1.56 o 
   6   2   9       69.46       73.06      3.71 o 
   7   2   9        2.60        0.86      3.67 o 
  -7   3   9        0.09       -0.58      3.21 o 
  -6   3   9        0.01        1.98      2.26 o 
  -5   3   9       31.23       27.98      2.41 o 
  -4   3   9       17.60       18.99      1.37 o 
  -3   3   9       17.96       20.38      0.90 o 
  -2   3   9       18.32       15.37      0.84 o 
  -1   3   9        5.63        4.23      0.70 o 
   0   3   9       47.51       49.18      1.39 o 
   1   3   9        5.57        4.81      0.93 o 
   2   3   9       16.01       15.80      1.04 o 
   3   3   9        3.66        2.39      1.18 o 
   4   3   9        1.45       -0.79      1.33 o 
   5   3   9       75.97       74.14      2.62 o 
   6   3   9        0.54       -0.62      2.55 o 
  -7   4   9        1.77       -4.72      4.86 o 
  -6   4   9        1.36       -2.54      2.55 o 
  -5   4   9        2.54        0.97      1.84 o 
  -4   4   9        0.90        1.17      1.08 o 
  -3   4   9        5.59        4.80      1.27 o 
  -2   4   9      311.37      301.27      3.77 o 
  -1   4   9        9.21        8.46      0.90 o 
   0   4   9        0.07        0.54      0.80 o 
   1   4   9        1.54        1.87      1.14 o 
   2   4   9        5.63        6.05      1.27 o 
   3   4   9       88.29       88.64      2.50 o 
   4   4   9       18.69       22.14      1.98 o 
   5   4   9        0.00       -0.50      1.94 o 
   6   4   9       74.34       91.04      4.13 o 
  -6   5   9        8.84       14.27      3.33 o 
  -5   5   9        3.50        3.10      2.27 o 
  -4   5   9        2.03       -0.64      1.44 o 
  -3   5   9      235.07      231.53      4.87 o 
  -2   5   9        2.58        1.17      1.33 o 
  -1   5   9      214.86      223.61      3.74 o 
   0   5   9       16.96       17.30      1.31 o 
   1   5   9        4.39        4.56      1.09 o 
   2   5   9        1.63        3.20      1.66 o 
   3   5   9        0.31       -0.23      1.76 o 
   4   5   9      191.98      189.30      5.75 o 
   5   5   9        0.00        1.95      2.34 o 
   6   5   9        0.32        1.24      5.06 o 
  -5   6   9        1.52        3.19      2.76 o 
  -4   6   9        0.62       -0.75      2.40 o 
  -3   6   9        9.75        8.55      2.04 o 
  -2   6   9      494.91      482.43      8.66 o 
  -1   6   9        0.26        0.93      1.49 o 
   0   6   9       58.40       63.68      3.01 o 
   1   6   9        0.22        1.69      1.96 o 
   2   6   9       11.57       14.32      2.16 o 
   3   6   9       13.18       13.77      2.66 o 
   4   6   9       17.75       18.52      2.65 o 
   5   6   9      132.69      162.03      6.22 o 
  -5   7   9        4.63        0.91      7.54 o 
  -4   7   9       12.13       14.22      3.72 o 
  -3   7   9        3.87        2.80      2.44 o 
  -2   7   9       52.27       62.25      3.05 o 
  -1   7   9      362.57      378.56      9.65 o 
   0   7   9        5.03        5.31      2.59 o 
   1   7   9        0.03       -0.41      2.53 o 
   2   7   9        2.89        3.78      2.68 o 
   3   7   9        0.01        1.34      7.11 o 
   4   7   9       41.74       52.46      9.44 o 
  -3   8   9       15.81       19.43      8.95 o 
  -2   8   9       21.74       25.51     12.05 o 
  -1   8   9       12.48       12.33      3.42 o 
   0   8   9       26.43       25.29      3.80 o 
   1   8   9        2.55        1.24      4.58 o 
   3   8   9       11.63       12.14      9.50 o 
  -7   0  10        4.89        2.44      4.02 o 
  -6   0  10        3.33        1.13      3.30 o 
  -5   0  10       40.52       42.87      3.01 o 
  -4   0  10      193.83      189.50      4.98 o 
  -3   0  10      947.58      958.53     16.90 o 
  -2   0  10       43.09       37.47      1.33 o 
  -1   0  10      202.90      225.47      4.39 o 
   0   0  10        7.00       11.29      1.05 o 
   1   0  10       65.77       66.89      2.03 o 
   2   0  10      236.14      223.57      3.85 o 
   3   0  10       11.80       11.12      1.13 o 
   4   0  10      373.96      309.71      6.22 o 
   5   0  10       17.73       11.41      2.10 o 
   6   0  10        9.55        7.68      2.89 o 
   7   0  10       19.69       19.62      7.44 o 
  -7   1  10        1.33       -0.49      2.81 o 
  -6   1  10        0.07       -0.09      2.46 o 
  -5   1  10       16.83       14.23      1.97 o 
  -4   1  10      857.68      855.62     11.46 o 
  -3   1  10      392.47      387.71      4.61 o 
  -2   1  10       32.69       44.09      1.02 o 
  -1   1  10       26.84       25.27      1.17 o 
   0   1  10        0.20       -0.09      0.50 o 
   1   1  10       83.30       79.21      2.29 o 
   2   1  10       19.52       18.16      1.14 o 
   3   1  10        0.59       -0.63      0.71 o 
   4   1  10       47.29       50.97      1.85 o 
   5   1  10       80.20       61.67      2.34 o 
   6   1  10        3.02        2.53      2.29 o 
   7   1  10        0.03        0.34      4.92 o 
  -7   2  10        1.23        2.90      3.20 o 
  -6   2  10        0.75        0.56      2.53 o 
  -5   2  10        6.69        5.89      1.93 o 
  -4   2  10       75.71       73.11      1.99 o 
  -3   2  10       19.36       20.27      0.87 o 
  -2   2  10      393.32      404.77      4.27 o 
  -1   2  10        0.17       -0.64      0.64 o 
   0   2  10        2.14        1.48      0.78 o 
   1   2  10       16.39       16.16      1.04 o 
   2   2  10        1.20        0.64      0.91 o 
   3   2  10      542.17      510.90      7.84 o 
   4   2  10      109.13       83.75      2.35 o 
   5   2  10        8.26        9.86      2.06 o 
   6   2  10        7.47        3.61      2.48 o 
  -7   3  10       11.90       19.19      3.79 o 
  -6   3  10       14.98       15.73      3.32 o 
  -5   3  10       44.82       48.68      2.12 o 
  -4   3  10       10.63       11.41      1.60 o 
  -3   3  10     1300.46     1279.76     15.70 o 
  -2   3  10       34.68       37.76      1.05 o 
  -1   3  10       23.60       21.90      0.92 o 
   0   3  10       57.29       52.00      1.83 o 
   1   3  10       37.52       36.87      1.52 o 
   2   3  10       40.29       43.78      1.73 o 
   3   3  10      187.90      181.54      3.64 o 
   4   3  10      195.23      165.18      3.93 o 
   5   3  10       14.90       17.60      2.07 o 
   6   3  10        1.26        3.71      2.79 o 
  -6   4  10        1.28        1.86      2.77 o 
  -5   4  10        0.53        3.81      2.00 o 
  -4   4  10        6.44        5.37      1.32 o 
  -3   4  10      171.58      158.92      3.63 o 
  -2   4  10      640.99      652.61      9.05 o 
  -1   4  10       14.24       18.03      1.09 o 
   0   4  10        0.05       -0.36      0.85 o 
   1   4  10       14.63       15.77      1.43 o 
   2   4  10        6.77        4.97      1.38 o 
   3   4  10      459.91      435.11      7.13 o 
   4   4  10      116.31      114.46      3.36 o 
   5   4  10        5.85        4.91      2.12 o 
   6   4  10        0.51       -2.09      3.68 o 
  -6   5  10        2.42        1.20      3.26 o 
  -5   5  10        3.07        2.61      2.41 o 
  -4   5  10       62.66       70.36      2.47 o 
  -3   5  10      249.56      258.55      9.72 o 
  -2   5  10      137.06      145.39      3.32 o 
  -1   5  10       30.20       34.52      2.14 o 
   0   5  10       14.51       16.10      1.34 o 
   1   5  10        3.47        1.83      1.57 o 
   2   5  10        2.93        3.32      1.75 o 
   3   5  10      131.67      141.67      7.07 o 
   4   5  10       29.54       26.55      2.48 o 
   5   5  10        7.37       10.57      2.86 o 
  -5   6  10        4.96        5.63      3.36 o 
  -4   6  10       16.49       16.55      2.17 o 
  -3   6  10        8.46        6.34      2.10 o 
  -2   6  10        1.55        0.74      1.79 o 
  -1   6  10        0.95        2.16      1.65 o 
   0   6  10        2.63        2.61      2.20 o 
   1   6  10        8.50       11.22      2.33 o 
   2   6  10       33.22       35.33      2.90 o 
   3   6  10        0.40       -1.12      2.66 o 
   4   6  10      194.94      202.79     11.00 o 
   5   6  10        0.01        3.68      5.79 o 
  -4   7  10      122.35      119.96      5.62 o 
  -3   7  10        8.14        8.47      3.42 o 
  -2   7  10       14.41       18.02      3.65 o 
  -1   7  10        5.68        3.99      2.80 o 
   0   7  10        0.14        2.08      2.98 o 
   1   7  10        3.22       -1.87      3.13 o 
   2   7  10        0.61        0.29      2.79 o 
   3   7  10        6.22        5.23      7.86 o 
   4   7  10       97.64      123.49     12.04 o 
  -3   8  10       16.45       11.61      8.87 o 
  -2   8  10       40.40       37.95      5.78 o 
  -1   8  10        6.00        8.48      6.96 o 
   0   8  10        0.00       -2.90      4.96 o 
   1   8  10        0.57        0.15      4.89 o 
  -7   1  11        1.75        1.09      3.17 o 
  -6   1  11        0.66        0.02      2.71 o 
  -5   1  11       73.13       72.35      3.86 o 
  -4   1  11      397.90      402.42      7.85 o 
  -3   1  11       84.74       85.46      2.95 o 
  -2   1  11        1.23        1.93      0.69 o 
  -1   1  11        9.94        9.14      0.70 o 
   0   1  11       23.27       23.32      0.99 o 
   1   1  11       19.71       18.42      1.19 o 
   2   1  11        0.10        0.66      0.83 o 
   3   1  11      136.65      138.47      2.59 o 
   4   1  11       53.34       43.27      1.59 o 
   5   1  11       10.50        9.35      1.86 o 
   6   1  11        1.17        2.88      2.33 o 
  -7   2  11        0.42        0.03      3.35 o 
  -6   2  11        0.06        3.66      4.15 o 
  -5   2  11       43.16       39.50      3.31 o 
  -4   2  11       75.73       76.87      2.93 o 
  -3   2  11      470.72      465.11      6.20 o 
  -2   2  11       73.64       77.74      1.39 o 
  -1   2  11        0.25        0.68      0.73 o 
   0   2  11        6.71        7.18      1.01 o 
   1   2  11       20.44       20.13      1.31 o 
   2   2  11      534.76      498.44      7.35 o 
   3   2  11      132.59      121.33      2.83 o 
   4   2  11       19.68       13.33      2.50 o 
   5   2  11        0.20        1.24      1.87 o 
   6   2  11        3.84        1.97      2.66 o 
  -6   3  11        0.01       -0.42      2.61 o 
  -5   3  11        9.10        9.94      1.94 o 
  -4   3  11      264.98      264.52      5.56 o 
  -3   3  11        0.10       -0.17      1.01 o 
  -2   3  11        2.71        0.84      0.97 o 
  -1   3  11        1.30        0.18      0.97 o 
   0   3  11       42.68       46.15      1.70 o 
   1   3  11        1.58        1.57      1.16 o 
   2   3  11       26.28       23.59      1.68 o 
   3   3  11      160.11      183.91      3.81 o 
   4   3  11        3.59        1.30      1.72 o 
   5   3  11       14.31       12.39      2.20 o 
   6   3  11        1.70        4.30      3.10 o 
  -6   4  11        7.32        9.12      3.24 o 
  -5   4  11       12.61       11.08      2.23 o 
  -4   4  11        2.21       -0.89      1.40 o 
  -3   4  11        6.09        3.73      1.31 o 
  -2   4  11       42.16       41.60      1.81 o 
  -1   4  11        1.39        0.37      1.03 o 
   0   4  11       11.74       13.73      2.00 o 
   1   4  11       33.05       34.29      1.82 o 
   2   4  11        4.23        1.67      1.69 o 
   3   4  11      220.19      223.72      4.53 o 
   4   4  11        7.50       13.07      2.13 o 
   5   4  11        0.10       -0.87      2.30 o 
   6   4  11        0.01       -1.46      4.55 o 
  -6   5  11        0.19       -1.49      4.28 o 
  -5   5  11       62.12       71.77      3.47 o 
  -4   5  11       17.58       18.04      1.91 o 
  -3   5  11      197.51      201.63      5.50 o 
  -2   5  11        7.78        8.41      1.63 o 
  -1   5  11       17.88       20.30      1.72 o 
   0   5  11        0.69       -0.18      1.66 o 
   1   5  11        5.77        4.59      1.87 o 
   2   5  11       27.61       27.94      2.32 o 
   3   5  11       12.65        7.81      2.22 o 
   4   5  11      191.96      192.97      6.79 o 
   5   5  11        0.80        0.15      3.05 o 
  -5   6  11        2.53        4.33      3.71 o 
  -4   6  11        1.02        1.42      2.15 o 
  -3   6  11        9.33       12.67      2.36 o 
  -2   6  11       50.59       45.27      3.20 o 
  -1   6  11        0.68        1.51      2.13 o 
   0   6  11       23.66       24.96      2.62 o 
   1   6  11        2.10        2.70      2.40 o 
   2   6  11        7.17        6.42      2.61 o 
   3   6  11      195.54      202.20      6.73 o 
   4   6  11        1.14        1.60      4.33 o 
  -4   7  11       25.87       32.69      5.78 o 
  -3   7  11       10.50       10.59      5.33 o 
  -2   7  11        0.66       -0.08      3.45 o 
  -1   7  11        5.39        7.28      3.16 o 
   0   7  11        0.52        3.52      3.18 o 
   1   7  11        4.63        5.31      3.44 o 
   2   7  11        4.46        3.24      4.17 o 
   3   7  11        3.95        5.74      8.46 o 
  -2   8  11        0.02       -0.87      5.71 o 
   0   8  11       11.14        6.83      8.05 o 
   1   8  11        2.77        1.84      6.89 o 
  -7   0  12       21.60       18.83      5.24 o 
  -6   0  12       20.83       21.58      4.69 o 
  -5   0  12      563.90      509.69     20.33 o 
  -4   0  12      100.11       93.21      3.76 o 
  -3   0  12      308.88      293.06      5.87 o 
  -2   0  12        0.49       -0.71      1.10 o 
  -1   0  12       12.13       14.53      1.67 o 
   0   0  12       24.25       27.73      1.65 o 
   1   0  12      304.65      291.97      6.15 o 
   2   0  12     2322.79     2182.23     33.30 o 
   3   0  12        1.87        5.73      1.43 o 
   4   0  12       14.65       12.31      2.46 o 
   5   0  12        7.58        5.28      3.10 o 
   6   0  12        0.17        1.08      5.73 o 
  -7   1  12        0.01        3.28      3.52 o 
  -6   1  12       15.48       16.98      3.28 o 
  -5   1  12        0.73       -0.79      2.56 o 
  -4   1  12     1039.56     1022.43     18.06 o 
  -3   1  12        5.58        3.64      1.02 o 
  -2   1  12        4.67        3.98      0.83 o 
  -1   1  12        0.09        0.01      0.72 o 
   0   1  12       29.44       28.58      1.01 o 
   1   1  12      980.17      921.50     11.81 o 
   2   1  12      600.86      567.31      7.57 o 
   3   1  12       32.91       38.65      1.75 o 
   4   1  12        0.17       -0.81      1.46 o 
   5   1  12        0.11        1.29      2.23 o 
   6   1  12       15.54       20.51      2.82 o 
  -7   2  12       12.28       11.80      5.29 o 
  -6   2  12      110.23      119.37      5.55 o 
  -5   2  12      245.14      240.55      8.29 o 
  -4   2  12        5.53        3.37      1.30 o 
  -3   2  12       27.16       23.62      1.57 o 
  -2   2  12        1.49        2.27      0.94 o 
  -1   2  12        1.03        1.12      0.77 o 
   0   2  12        1.10        1.70      1.08 o 
   1   2  12       37.05       37.78      1.90 o 
   2   2  12      145.57      142.34      3.23 o 
   3   2  12      278.57      258.03      4.67 o 
   4   2  12        0.62        0.20      1.71 o 
   5   2  12        2.23        3.08      2.04 o 
   6   2  12        0.02        1.49      3.51 o 
  -6   3  12        4.98        5.16      3.61 o 
  -5   3  12      511.86      517.38     16.13 o 
  -4   3  12        0.15       -0.68      1.30 o 
  -3   3  12       78.58       82.65      2.10 o 
  -2   3  12       35.82       36.81      1.71 o 
  -1   3  12       11.74       12.46      1.40 o 
   0   3  12       62.28       60.87      1.97 o 
   1   3  12       94.78       90.92      2.39 o 
   2   3  12      368.15      342.83      6.51 o 
   3   3  12       91.00       84.15      2.55 o 
   4   3  12       30.26       23.52      2.12 o 
   5   3  12        6.27        6.24      2.31 o 
   6   3  12        0.00        1.67      5.13 o 
  -6   4  12      145.91      142.92      9.47 o 
  -5   4  12       40.76       43.59      2.82 o 
  -4   4  12        7.31        9.09      1.63 o 
  -3   4  12        2.83        4.55      1.41 o 
  -2   4  12        0.73        0.25      1.31 o 
  -1   4  12       13.73       16.52      1.74 o 
   0   4  12        0.15        0.41      1.51 o 
   1   4  12      123.49      119.14      3.79 o 
   2   4  12       37.13       34.72      2.25 o 
   3   4  12      378.02      346.92      6.17 o 
   4   4  12        3.49        3.64      2.11 o 
   5   4  12        0.17       -1.40      2.84 o 
  -5   5  12      108.44      112.79      7.12 o 
  -4   5  12       32.46       36.17      2.29 o 
  -3   5  12        0.92        0.80      1.94 o 
  -2   5  12       16.28       15.88      1.81 o 
  -1   5  12        6.20        7.02      2.03 o 
   0   5  12        1.32        0.50      2.17 o 
   1   5  12       73.50       74.15      3.33 o 
   2   5  12      121.67      124.50      4.27 o 
   3   5  12       53.13       58.16      3.08 o 
   4   5  12        5.81        3.02      2.76 o 
   5   5  12        0.83        0.27      4.11 o 
  -5   6  12       24.09       29.35      4.34 o 
  -4   6  12        7.46        4.86      2.92 o 
  -3   6  12       38.69       39.14      3.87 o 
  -2   6  12        2.39        1.72      2.65 o 
  -1   6  12        1.04       -0.58      2.64 o 
   0   6  12        6.56        6.99      3.12 o 
   1   6  12       13.40       15.43      3.21 o 
   2   6  12      116.99      128.67      7.31 o 
   3   6  12        0.45        0.11      6.83 o 
   4   6  12        0.01        3.58      6.17 o 
  -4   7  12      130.16      128.03     12.38 o 
  -3   7  12        9.28        6.05      8.00 o 
  -2   7  12        6.68        9.41      5.23 o 
  -1   7  12        5.57        3.49      3.34 o 
   0   7  12        0.90        0.88      3.49 o 
   1   7  12       95.42       95.94      5.04 o 
   2   7  12       40.78       42.21      7.93 o 
  -2   8  12        1.59        4.70      9.22 o 
   0   8  12        1.26        5.57      8.46 o 
  -6   1  13       20.51       23.98      3.68 o 
  -5   1  13      143.12      144.19      6.95 o 
  -4   1  13      113.87      117.18      3.87 o 
  -3   1  13        2.80        3.57      1.21 o 
  -2   1  13        1.97        2.05      1.06 o 
  -1   1  13        5.41        4.61      0.84 o 
   0   1  13       96.86       89.01      1.82 o 
   1   1  13      209.45      186.79      3.37 o 
   2   1  13        0.18       -0.80      1.03 o 
   3   1  13       10.08        8.04      1.42 o 
   4   1  13        1.67        2.57      1.73 o 
   5   1  13        9.38        7.76      2.56 o 
   6   1  13        4.44        4.86      2.98 o 
  -6   2  13       44.34       50.75      7.41 o 
  -5   2  13       77.36       72.99      4.53 o 
  -4   2  13        7.09       10.35      1.59 o 
  -3   2  13        0.10        1.69      1.31 o 
  -2   2  13       15.29       14.98      1.39 o 
  -1   2  13        9.53       10.04      1.01 o 
   0   2  13        0.64        0.48      1.22 o 
   1   2  13      435.76      417.52      7.80 o 
   2   2  13      634.81      625.29     10.65 o 
   3   2  13       30.00       29.62      1.83 o 
   4   2  13        1.74        0.31      1.86 o 
   5   2  13        1.79        4.43      2.70 o 
   6   2  13        6.86       14.19      3.83 o 
  -6   3  13        5.94        8.72      4.19 o 
  -5   3  13       15.31       15.57      3.13 o 
  -4   3  13       47.80       45.78      2.23 o 
  -3   3  13        0.00        0.11      1.43 o 
  -2   3  13       10.15        8.60      1.46 o 
  -1   3  13        1.45       -0.18      1.55 o 
   0   3  13       21.03       28.90      1.74 o 
   1   3  13      255.03      253.67      4.54 o 
   2   3  13        5.13        1.61      1.70 o 
   3   3  13        7.08        8.97      1.79 o 
   4   3  13        0.93        0.50      2.00 o 
   5   3  13        4.38        0.18      2.76 o 
  -6   4  13       23.01       29.69      4.11 o 
  -5   4  13       41.41       41.53      2.95 o 
  -4   4  13        5.54        5.76      1.75 o 
  -3   4  13       11.14        8.72      1.60 o 
  -2   4  13        3.05        2.74      1.43 o 
  -1   4  13        0.21        0.69      1.76 o 
   0   4  13      106.72      116.10      3.49 o 
   1   4  13       22.91       23.07      2.18 o 
   2   4  13        1.04        0.48      1.93 o 
   3   4  13       23.30       24.25      2.20 o 
   4   4  13        4.36        4.78      2.46 o 
   5   4  13        0.25       -0.45      3.75 o 
  -5   5  13      146.10      151.49      4.92 o 
  -4   5  13       15.17       16.53      2.77 o 
  -3   5  13        1.93        0.39      2.24 o 
  -2   5  13        5.55        4.18      2.48 o 
  -1   5  13        0.20       -0.01      2.04 o 
   0   5  13      109.59       99.24      3.88 o 
   1   5  13        2.34        3.65      2.42 o 
   2   5  13       10.11        9.85      2.57 o 
   3   5  13        2.33       -1.22      3.11 o 
   4   5  13        2.34        1.56      3.68 o 
  -4   6  13        1.39       -0.74      3.19 o 
  -3   6  13        0.33       -1.24      4.62 o 
  -2   6  13       24.08       21.57      3.22 o 
  -1   6  13        1.32        0.02      2.83 o 
   0   6  13       26.53       33.62      3.57 o 
   1   6  13       36.07       30.81      3.78 o 
   2   6  13        8.77        7.17      3.40 o 
   3   6  13       25.01       20.93      8.75 o 
   4   6  13        3.34        6.01      9.25 o 
  -3   7  13        1.22       -2.58      7.46 o 
  -2   7  13        2.01        0.13      5.18 o 
  -1   7  13        5.98        6.32      5.49 o 
   0   7  13       10.47       10.99      3.83 o 
   1   7  13       19.91       16.78      5.12 o 
   2   7  13        9.15        6.30      7.61 o 
  -6   0  14        3.01        2.10      4.93 o 
  -5   0  14       25.80       20.82      5.04 o 
  -4   0  14       16.91       13.44      2.35 o 
  -3   0  14       41.26       40.96      2.57 o 
  -2   0  14        0.84       -0.06      1.85 o 
  -1   0  14       62.35       55.10      2.27 o 
   0   0  14       36.12       38.64      2.26 o 
   1   0  14      193.68      189.78      4.86 o 
   2   0  14      314.27      313.44      7.95 o 
   3   0  14        1.09       -1.02      2.29 o 
   4   0  14        4.05        3.82      3.22 o 
   5   0  14       39.00       36.37      5.41 o 
   6   0  14       12.68        6.51      7.83 o 
  -6   1  14       22.68       24.10      4.06 o 
  -5   1  14        0.17        0.92      3.11 o 
  -4   1  14        2.63        2.45      1.60 o 
  -3   1  14        0.76        0.04      1.35 o 
  -2   1  14       11.07        8.92      1.41 o 
  -1   1  14      163.64      149.18      3.64 o 
   0   1  14       58.78       55.53      1.80 o 
   1   1  14      991.91      940.87     12.20 o 
   2   1  14        0.11        0.05      1.21 o 
   3   1  14        0.28       -0.07      1.36 o 
   4   1  14        8.45        4.67      2.43 o 
   5   1  14        6.35        3.96      2.77 o 
   6   1  14       29.72       44.83      7.32 o 
  -6   2  14      114.21      134.44      6.61 o 
  -5   2  14        2.96        3.02      4.49 o 
  -4   2  14       30.05       31.13      2.06 o 
  -3   2  14        7.46        6.27      1.63 o 
  -2   2  14       13.55       14.03      1.53 o 
  -1   2  14       37.47       33.58      2.33 o 
   0   2  14      242.19      237.52      3.98 o 
   1   2  14       74.59       75.36      2.71 o 
   2   2  14        6.19        5.93      1.85 o 
   3   2  14        3.15        2.49      1.63 o 
   4   2  14        3.95        6.52      2.60 o 
   5   2  14        0.33       -2.66      3.35 o 
  -6   3  14       19.18       21.57      4.72 o 
  -5   3  14      191.90      196.19      6.05 o 
  -4   3  14       25.95       27.97      2.14 o 
  -3   3  14       12.91       12.72      1.84 o 
  -2   3  14       35.15       35.18      1.94 o 
  -1   3  14        0.30       -0.46      1.44 o 
   0   3  14     1024.10      985.87     14.86 o 
   1   3  14       68.55       71.19      4.06 o 
   2   3  14        0.56        0.55      1.98 o 
   3   3  14        5.71        5.38      1.90 o 
   4   3  14        7.73        5.03      2.32 o 
   5   3  14        0.22       -0.96      4.93 o 
  -5   4  14        6.37        5.41      3.13 o 
  -4   4  14       16.05       18.08      2.82 o 
  -3   4  14        3.42        4.63      2.08 o 
  -2   4  14        9.99        9.02      1.82 o 
  -1   4  14       76.47       73.97      3.03 o 
   0   4  14       83.75       74.01      3.01 o 
   1   4  14      191.02      187.92      5.25 o 
   2   4  14       15.02       17.03      2.67 o 
   3   4  14        8.93        9.50      2.17 o 
   4   4  14        5.40        5.73      3.63 o 
   5   4  14        0.28        6.11      5.92 o 
  -5   5  14       14.71       17.21      5.19 o 
  -4   5  14        0.00       -0.20      2.89 o 
  -3   5  14        3.25        0.90      2.39 o 
  -2   5  14        6.33        6.57      2.68 o 
  -1   5  14       24.69       26.55      2.65 o 
   0   5  14      365.99      373.26      8.41 o 
   1   5  14       21.16       18.25      3.98 o 
   2   5  14        0.61        2.47      2.74 o 
   3   5  14       11.93        6.00      3.97 o 
   4   5  14        2.31       -3.00      4.65 o 
  -4   6  14        1.27        1.32      3.51 o 
  -3   6  14        0.07        2.99      4.85 o 
  -2   6  14        0.65        1.26      4.65 o 
  -1   6  14       25.67       24.51      3.35 o 
   0   6  14        7.61       10.14      3.66 o 
   1   6  14       11.73        7.24      3.47 o 
   2   6  14       22.48       19.62      5.16 o 
  -3   7  14        0.17        2.16      8.82 o 
  -2   7  14       13.50       15.20      6.27 o 
  -1   7  14       71.57       52.55      8.25 o 
   0   7  14        0.03       -1.92      8.04 o 
   1   7  14       72.83       78.37      8.91 o 
   2   7  14        0.38        4.57      8.50 o 
  -6   1  15       17.54       22.27      4.41 o 
  -5   1  15        7.32       10.97      3.60 o 
  -4   1  15        7.03        8.84      1.88 o 
  -3   1  15        4.44        4.29      1.82 o 
  -2   1  15       20.41       20.55      1.67 o 
  -1   1  15       81.60       67.72      2.33 o 
   0   1  15      135.94      130.61      3.19 o 
   1   1  15       40.33       42.86      1.92 o 
   2   1  15        0.67        2.00      1.65 o 
   3   1  15        6.00        6.74      1.93 o 
   4   1  15        0.39       -1.74      2.58 o 
   5   1  15        0.71       -1.59      6.24 o 
  -6   2  15       12.82       13.38      4.64 o 
  -5   2  15        0.00       -0.13      3.79 o 
  -4   2  15        0.03       -0.37      1.87 o 
  -3   2  15        7.53        5.90      1.91 o 
  -2   2  15       22.41       16.53      1.74 o 
  -1   2  15        0.00        0.23      1.48 o 
   0   2  15        0.68        1.45      1.52 o 
   1   2  15       64.30       64.84      2.31 o 
   2   2  15        1.39        1.48      2.02 o 
   3   2  15       31.26       36.12      2.69 o 
   4   2  15       17.70       16.33      3.06 o 
   5   2  15       25.00       29.20      5.92 o 
  -5   3  15        0.77        3.25      2.96 o 
  -4   3  15       11.93       12.37      2.17 o 
  -3   3  15        0.42        2.31      2.05 o 
  -2   3  15       13.77       15.33      1.76 o 
  -1   3  15        6.09        2.00      1.62 o 
   0   3  15       25.05       25.60      2.80 o 
   1   3  15       52.20       55.92      3.10 o 
   2   3  15        0.76        1.14      2.37 o 
   3   3  15       14.60       14.38      2.20 o 
   4   3  15        0.06        0.28      4.80 o 
   5   3  15        0.23       -1.03      5.75 o 
  -5   4  15        0.21       -1.44      3.41 o 
  -4   4  15        0.01       -0.16      2.36 o 
  -3   4  15        0.40        2.07      2.34 o 
  -2   4  15       12.86       15.50      2.21 o 
  -1   4  15       20.13       18.18      2.41 o 
   0   4  15      173.42      196.97      5.45 o 
   1   4  15       27.62       28.03      3.17 o 
   2   4  15        5.00        7.37      2.76 o 
   3   4  15        0.88       -0.14      2.33 o 
   4   4  15        4.47        2.94      7.96 o 
  -4   5  15        0.03       -1.46      3.17 o 
  -3   5  15        5.57        7.25      3.21 o 
  -2   5  15        7.64       12.64      3.15 o 
  -1   5  15      148.62      145.56      4.99 o 
   0   5  15      239.77      234.94     10.42 o 
   1   5  15        0.00        1.53      3.26 o 
   2   5  15        0.67        3.61      3.42 o 
   3   5  15        2.05        5.32      4.39 o 
   4   5  15        1.67       -3.25      5.10 o 
  -3   6  15        2.17        2.64      5.43 o 
  -2   6  15       11.99        6.14      5.24 o 
  -1   6  15      235.42      255.53      8.53 o 
   0   6  15       31.48       25.36      4.14 o 
   1   6  15       12.14        9.99      4.81 o 
   2   6  15        0.02       -0.24      7.42 o 
   3   6  15        2.53       -2.24      5.68 o 
  -2   7  15       58.95       52.69     11.06 o 
   0   7  15       62.83       67.22     10.67 o 
  -5   0  16       25.19       43.37      6.68 o 
  -4   0  16        4.69        2.64      2.83 o 
  -3   0  16        4.35        5.40      2.77 o 
  -2   0  16      311.93      257.73      8.04 o 
  -1   0  16       76.71       68.58      5.36 o 
   0   0  16        7.38        3.48      2.32 o 
   1   0  16        0.48        0.94      2.69 o 
   2   0  16      107.23      117.62      8.55 o 
   3   0  16       39.10       38.33      3.49 o 
   4   0  16       27.61       40.42      4.88 o 
   5   0  16       35.84       32.19      8.04 o 
  -5   1  16        0.38       -1.03      3.88 o 
  -4   1  16        3.51        0.95      1.99 o 
  -3   1  16        0.89        2.61      1.98 o 
  -2   1  16       14.67        9.78      1.74 o 
  -1   1  16      178.91      157.39      3.65 o 
   0   1  16        0.16       -0.54      1.64 o 
   1   1  16       30.55       35.03      2.41 o 
   2   1  16        0.29        1.31      1.88 o 
   3   1  16       11.65        8.14      2.22 o 
   4   1  16       64.00       79.07     15.83 o 
   5   1  16       37.24       57.82     10.03 o 
  -5   2  16        6.52        7.10      5.68 o 
  -4   2  16       11.39       11.25      2.29 o 
  -3   2  16        5.30        2.80      2.09 o 
  -2   2  16      113.92      103.54      3.02 o 
  -1   2  16       98.22       87.61      4.34 o 
   0   2  16       12.49       12.50      1.81 o 
   1   2  16        4.68        5.84      2.18 o 
   2   2  16        5.56        5.92      2.17 o 
   3   2  16        0.55        1.39      2.26 o 
   4   2  16        0.87        5.54      5.19 o 
   5   2  16        6.41        4.39      6.03 o 
  -5   3  16        5.67        5.45      4.48 o 
  -4   3  16       14.64       21.79      2.55 o 
  -3   3  16        2.24        4.04      2.33 o 
  -2   3  16       15.58       15.09      2.16 o 
  -1   3  16       14.05       12.57      2.01 o 
   0   3  16      151.49      139.45      4.20 o 
   1   3  16       19.65       16.89      3.28 o 
   2   3  16        3.12        2.96      2.58 o 
   3   3  16        7.41       10.65      3.09 o 
   4   3  16        4.59        5.62      7.37 o 
  -5   4  16        0.60        1.04      6.97 o 
  -4   4  16       25.45       26.14      3.32 o 
  -3   4  16       18.22       15.14      2.72 o 
  -2   4  16        0.09       -1.56      2.18 o 
  -1   4  16      225.45      210.17      6.01 o 
   0   4  16        0.01       -0.40      2.72 o 
   1   4  16        2.05        1.94      2.97 o 
   2   4  16        6.37        7.44      3.47 o 
   3   4  16        0.64        3.19      4.18 o 
   4   4  16        1.45        0.89      8.12 o 
  -4   5  16        0.44        2.02      3.55 o 
  -3   5  16       76.06      101.14     12.49 o 
  -2   5  16        0.39       -0.72      3.95 o 
  -1   5  16       22.77       24.26      3.36 o 
   0   5  16       31.07       39.80      7.65 o 
   1   5  16       10.54        7.61      3.49 o 
   2   5  16        1.12       -0.19      6.16 o 
   3   5  16        8.57        7.09      5.41 o 
  -3   6  16       34.32       34.24      8.88 o 
  -2   6  16        3.84       -1.79      5.43 o 
  -1   6  16       60.77       64.70      9.35 o 
   0   6  16       40.37       43.70      8.97 o 
   2   6  16        1.99       -2.58      7.79 o 
  -5   1  17        9.06       12.41      7.27 o 
  -4   1  17        2.13        1.20      2.30 o 
  -3   1  17        7.83        8.37      2.22 o 
  -2   1  17       27.72       27.05      2.13 o 
  -1   1  17       32.50       28.66      2.12 o 
   0   1  17        0.33       -0.57      1.70 o 
   1   1  17       13.72       14.92      2.42 o 
   2   1  17        0.86       -0.70      2.42 o 
   3   1  17        6.88        8.04      2.40 o 
   4   1  17       22.99       23.51      7.73 o 
  -5   2  17        1.54        0.66      4.59 o 
  -4   2  17       24.08       31.48      2.80 o 
  -3   2  17       29.96       26.16      3.16 o 
  -2   2  17       88.39       86.18      4.82 o 
  -1   2  17        0.02       -0.91      1.89 o 
   0   2  17        3.27        3.37      2.09 o 
   1   2  17        4.87        2.13      2.33 o 
   2   2  17       23.10       22.19      2.80 o 
   3   2  17        1.34        0.42      2.60 o 
   4   2  17       13.38       26.39      8.36 o 
  -5   3  17        2.16        2.70      4.90 o 
  -4   3  17        6.63        6.85      2.67 o 
  -3   3  17      109.96      125.18      7.39 o 
  -2   3  17       14.67       11.49      2.38 o 
  -1   3  17        2.68       -0.46      2.06 o 
   0   3  17        0.16       -0.46      2.21 o 
   1   3  17        9.97        9.25      2.57 o 
   2   3  17        0.02       -0.92      3.20 o 
   3   3  17       17.76       15.14      7.00 o 
   4   3  17       22.48       36.40      9.75 o 
  -4   4  17       14.43       16.82      3.53 o 
  -3   4  17       30.46       33.35      3.64 o 
  -2   4  17       29.49       33.44      2.90 o 
  -1   4  17        1.52        0.61      2.52 o 
   0   4  17        4.29        8.35      3.41 o 
   1   4  17        4.96        3.60      3.36 o 
   2   4  17       10.52       15.58      5.62 o 
  -3   5  17       39.12       36.70      6.29 o 
  -2   5  17       14.29       17.79      8.57 o 
  -1   5  17       30.72       31.86      5.44 o 
   0   5  17        1.98        1.21      3.73 o 
   1   5  17        1.75        1.35      4.83 o 
   2   5  17        0.02        0.42      6.91 o 
  -2   6  17        8.90       21.06     10.07 o 
   0   6  17        0.01        4.04      9.14 o 
  -5   0  18       54.96       51.72      8.62 o 
  -4   0  18       15.39       27.31      4.05 o 
  -3   0  18        2.78       -0.28      3.45 o 
  -2   0  18       51.91       36.96      3.50 o 
  -1   0  18        4.86        2.42      2.85 o 
   0   0  18        4.07        3.94      3.63 o 
   1   0  18        6.03        7.77      3.76 o 
   2   0  18        0.00        2.04      3.58 o 
   3   0  18       66.46       82.51      8.46 o 
  -5   1  18       29.21       34.59      5.64 o 
  -4   1  18       26.17       29.47      2.82 o 
  -3   1  18       64.96       61.62      3.34 o 
  -2   1  18        4.15        4.31      2.26 o 
  -1   1  18        0.00       -0.62      1.97 o 
   0   1  18        3.58        2.27      2.38 o 
   1   1  18        1.17        0.04      2.38 o 
   2   1  18        8.57        4.34      2.78 o 
   3   1  18        0.37        1.36      4.53 o 
  -4   2  18        0.03        0.60      3.14 o 
  -3   2  18        1.67       -0.31      2.56 o 
  -2   2  18       16.17       11.31      2.38 o 
  -1   2  18       22.71       26.09      2.45 o 
   0   2  18        2.87        2.27      2.47 o 
   1   2  18       17.55       17.14      2.85 o 
   2   2  18       18.05       20.27      3.10 o 
   3   2  18       48.34       71.14      6.14 o 
  -4   3  18       12.04       14.62      3.59 o 
  -3   3  18       10.76        8.77      3.36 o 
  -2   3  18        9.55        5.44      2.54 o 
  -1   3  18        6.47        3.27      2.38 o 
   0   3  18       45.50       50.80      3.36 o 
   1   3  18       32.28       41.44      3.41 o 
   2   3  18       24.68       26.64      4.09 o 
   3   3  18       13.36       11.57      6.66 o 
  -3   4  18       23.07       21.82      5.83 o 
  -2   4  18        1.73        8.05      7.64 o 
  -1   4  18       14.84       16.17      4.18 o 
   0   4  18        0.29        3.34      3.85 o 
   1   4  18       20.17       20.02      5.04 o 
   2   4  18        0.02       -1.80      7.32 o 
  -2   5  18        4.43       11.95      8.59 o 
  -1   5  18        0.89        3.07      8.02 o 
   0   5  18       12.75       17.66      8.80 o 
  -4   1  19        0.00        1.11      4.97 o 
  -3   1  19        0.39       -1.26      4.65 o 
  -2   1  19        2.77        3.24      2.71 o 
  -1   1  19        2.31        3.56      2.28 o 
   0   1  19       11.63       12.05      3.09 o 
   1   1  19        0.03       -1.87      2.76 o 
   2   1  19       17.54       19.37      4.63 o 
   3   1  19        6.65       11.58      5.42 o 
  -4   2  19       43.56       63.48      6.53 o 
  -3   2  19        2.22        2.24      4.88 o 
  -2   2  19        0.15        1.49      4.70 o 
  -1   2  19        2.68        3.44      2.53 o 
   0   2  19        2.80        3.75      2.74 o 
   1   2  19       35.26       45.36      3.66 o 
   2   2  19        8.92        3.09      4.29 o 
   3   2  19       42.40       54.23      8.27 o 
  -3   3  19       33.77       39.90      7.97 o 
  -2   3  19        0.55        0.40      5.34 o 
  -1   3  19        0.58        1.09      4.13 o 
   0   3  19        0.70        3.18      3.59 o 
   1   3  19        3.76        5.42      4.53 o 
   2   3  19       78.09      111.01     10.24 o 
  -3   4  19        0.01       -3.65      5.72 o 
  -2   4  19        0.80       -1.76      8.03 o 
  -1   4  19        2.10        4.63      7.11 o 
   0   4  19        7.92       25.21      8.84 o 
  -3   0  20        0.53        2.19      6.80 o 
  -2   0  20       40.00       31.93      8.33 o 
  -1   0  20        3.79        8.18      7.30 o 
   0   0  20       86.11      117.00      6.74 o 
   1   0  20       74.31       92.03      9.50 o 
   2   0  20        0.18        3.56      6.82 o 
  -3   1  20        3.67        6.05      5.16 o 
  -2   1  20        0.74       -0.70      5.16 o 
  -1   1  20        1.87        4.04      4.78 o 
   0   1  20       75.20       79.36      6.08 o 
   1   1  20       73.25       84.78      5.04 o 
   2   1  20       48.22       59.81      8.79 o 
  -3   2  20        0.70        1.34      5.49 o 
  -2   2  20        9.16        4.27      5.83 o 
  -1   2  20        6.93        9.71      5.45 o 
   0   2  20        2.72        1.49      4.71 o 
  -3   3  20        0.68       -0.10      8.71 o 
  -2   3  20        1.07        3.28      8.04 o 
  -1   3  20       18.76       20.82      8.21 o 
   0   3  20       21.08       30.58      7.49 o 
  -2   1  21        6.99        5.47      8.11 o 
  -1   1  21       11.64        6.22      8.23 o 
   0   1  21        1.10        2.37      5.64 o 
  -2   2  21        1.88        2.25      8.37 o 
  -1   2  21       18.08       22.35      8.07 o 
   0   2  21       34.23       56.34      9.31 o 
                                                 
